# Supplementary material for: Brassica vegetables—an undervalued nutritional goldmine
Source: Hortic Res. 2024 Oct 30;12(2):uhae302. doi: 10.1093/hr/uhae302 (PMC11822409; doi:10.1093/hr/uhae302)
Supplement: Web_Material_uhae302 [file web_material_uhae302.zip]

Archive with 2 entries (2 files):
- Supplementary Figure 1 0522.docx
- Supplementary_table_1.doc
